# Supplementary material for: Pressure Injury Link to Entropy of Abdominal Temperature
Source: Entropy (Basel). 2022 Aug 15;24(8):1127. doi: 10.3390/e24081127 (PMC9407490; doi:10.3390/e24081127)
Supplement: Supplementary file 1 [file entropy-24-01127-s001.zip]

Archive with 1 entries (1 files):
- entropy-1803336-supplementary.pdf
